# Supplementary material for: Pilot Study About the Importance of the Active Role of Roma Students: Improving the Health of Bulgarian Children from the Roma Minority Group Through Nutrition and Probiotics
Source: Healthcare (Basel). 2025 Jun 1;13(11):1314. doi: 10.3390/healthcare13111314 (PMC12154747; doi:10.3390/healthcare13111314)
Supplement: Supplementary file 1 [file healthcare-13-01314-s001.zip]

Archive with 1 entries (1 files):
- healthcare-3577435-supplementary.pdf
